# Supplementary material for: Stability and sub-cellular localization of DNA polymerase β is regulated by interactions with NQO1 and XRCC1 in response to oxidative stress
Source: Nucleic Acids Res. 2019 Apr 26;47(12):6269–86. doi: 10.1093/nar/gkz293 (PMC6614843; doi:10.1093/nar/gkz293)
Supplement: gkz293_Supplemental_Files [file gkz293_supplemental_files.zip]

Archive with 6 entries (6 files):
- Supplementary Material.pdf
- Supplementary Table S1.xlsx
- Supplementary Table S2.xlsx
- Supplementary Table S3.xlsx
- Supplementary Table S4.xlsx
- Supplementary Table S5.xlsx
