# Supplementary material for: Stability and sub-cellular localization of DNA polymerase β is regulated by interactions with NQO1 and XRCC1 in response to oxidative stress
Source: Nucleic Acids Res. 2019 Apr 26;47(12):6269–86. doi: 10.1093/nar/gkz293 (PMC6614843; doi:10.1093/nar/gkz293)
Supplement: gkz293_Supplemental_Files [file gkz293_supplemental_files.zip › Supplementary Table S1.xlsx]

## Sheet: Supp Table S1
Supplementary Table S1	Oligodeoxynucleotides and gRNA used in this study
PCR & Sequencing Primers*	Sequence (5’ to 3’)
PolbT304I-Fw	GGTTCTCCTGCAACTCCAATGACTCCCAAGGGACGGAT
PolbT304I-Re	ATCCGTCCCTTGGGAGTCATTGGAGTTGCAGGAGAACC
GST-Polb-Fw	TCCCGGGTCGACATGAGCAAACGGAAGGCGCCG
GST-Polb-Re	CACGATGCGGCCGCTCATTCGCTCCGGTCCTTGGG
GST-EGFP-Fw	TCCCGGGTCGACATGGTGAGCAAGGGCGAGGAG
GST-EGFP-Re	CACGATGCGGCCGCTTACTTGTACAGCTCGTCCATG
GST-Fw	TTGACAATTAATCATCGGCTCG
GST-Polb-seq-Fw	GGATCTGGTTCCGCGTGGATCC
pGEX-Re	CCGGGAGCTGCATGTGTCAGAGG
GST-XRCC1-Fw	TCCCGGGTCGACATGCCGGAGATCCGCCTCCGCCATG
GST-XRCC1-Re	CACGATGCGGCCGCTCAGGCTTGCGGCACCACCC
GST-NQO1-Fw	TCCCGGGTCGACATGGTCGGCAGAAGAGCACTG
GST-NQO1-Re	CACGATGCGGCCGCTCATTTTCTAGCTTTGATCTGG
XRCC1-seq-m	GTCCCAGAAGGTGACAGTGACC
GST-TEV-Fw	CCGCGTGGATCCCATGGAGAAAGCTTGTTTAAGG
GST-TEV-Re	CACGATGCGGCCGCTTAGCGACGGCGACGACGATTC
XRCC1-KO-2-Fw	GGTCGTAGAGGCCTTGGGAGGAC
XRCC1-KO-2-Re	CAGTTGGCTCAGGAGCAGAATCTG
XRCC1-KO-3-Fw	GCATGGAGGGGACACATGGCACC
XRCC1-KO-3-Re	CAGCAATCAGGTGTGACTCACATC
Polb-KO-1-Fw	CGTCTCCAAGTCCTGGTACCTCC
Polb-KO-1-Re	GAAGACGACCCGCTGCAAGGAAC
*The bold bases indicate the restriction enzyme sites SalI and NotI, respectively.
gRNAs	Sequence (5’ to 3’)
Control-1	GCGTACCACACCCGTCGCAT
XRCC1-gRNA-2	CTGTGCAGAAAATCTTCTCA
XRCC1-gRNA-3	AGTGTGGACATTGGGAATGA
Polb-gRNA-cr2 (for HCT116 cells)	CGCAGGAGACTCTCAACGGGGG
Polb-gRNA-1	GAGCAAACGGAAGGCGCCGC
Polb-gRNA-2	CGCCGCAGGAGACTCTCAA
shRNA	Sequence (5’ to 3’)
NQO1-shRNA1	CCGGCGAGTCTGTTCTGGCTTATAACTCGAGTTATAAGCCAGAACAGACTCGTTTTTG
NQO1-shRNA2	CCGGTGGAAGAAACGCCTGGAGAATCTCGAGATTCTCCAGGCGTTTCTTCCATTTTTG
