# Supplementary material for: Stability and sub-cellular localization of DNA polymerase β is regulated by interactions with NQO1 and XRCC1 in response to oxidative stress
Source: Nucleic Acids Res. 2019 Apr 26;47(12):6269–86. doi: 10.1093/nar/gkz293 (PMC6614843; doi:10.1093/nar/gkz293)
Supplement: gkz293_Supplemental_Files [file gkz293_supplemental_files.zip › Supplementary Table S2.xlsx]

## Sheet: Supp Table S2
Supplementary Table S2	Vectors developed for and used in this study
Cloning Vectors
Lab Stock #	Plasmid name	Description	Parental vector	Citation
n/a	pENTR/D-TOPO	Cloning vector to for PCR-based TOPO cloning	Thermo Fisher Scientific (Cat# K240020)
n/a	pGEX-4T-3	Cloning vector for expression of GST-tagged proteins in E. coli	GE Healthcare Life Sciences (Cat# 28-9545-49)
719	pLVX-GWB-IRES-Puro	Gateway modified pLVX-IRES-Puro lentiviral vector with a puromycin resistance cassette (destination vector)	pLVX-IRES-Puro (Clontech)	Fang, Q., Inanc, B., Schamus, S., Wang, X.H., Wei, L., Brown, A.R., Svilar, D., Sugrue, K.F., Goellner, E.M., Zeng, X., et al. (2014). HSP90 regulates DNA repair via the interaction between XRCC1 and DNA polymerase beta. Nature communications 5, 5513.
747	pLVX-GWB-IRES-Hygro	Gateway modified pLVX-IRES-Hygro lentiviral vector with a hygromycin resistance cassette (destination vector)	pLVX-IRES-Hygro (Clontech)	Fang, Q., Inanc, B., Schamus, S., Wang, X.H., Wei, L., Brown, A.R., Svilar, D., Sugrue, K.F., Goellner, E.M., Zeng, X., et al. (2014). HSP90 regulates DNA repair via the interaction between XRCC1 and DNA polymerase beta. Nature communications 5, 5513.
748	pLVX-GWB-IRES-Neo	Gateway modified pLVX-IRES-Neo lentiviral vector with a G418 resistance cassette (destination vector)	pLVX-IRES-Neo (Clontech)	Fang, Q., Inanc, B., Schamus, S., Wang, X.H., Wei, L., Brown, A.R., Svilar, D., Sugrue, K.F., Goellner, E.M., Zeng, X., et al. (2014). HSP90 regulates DNA repair via the interaction between XRCC1 and DNA polymerase beta. Nature communications 5, 5513.
454	pENTR-Flag-Polb(WT)	Gateway-ready Entry vector encoding: Flag-Polb(WT)	pENTR/D-TOPO	Fang, Q., Inanc, B., Schamus, S., Wang, X.H., Wei, L., Brown, A.R., Svilar, D., Sugrue, K.F., Goellner, E.M., Zeng, X., et al. (2014). HSP90 regulates DNA repair via the interaction between XRCC1 and DNA polymerase beta. Nature communications 5, 5513.
892	pENTR-Flag-Polb(T304I)	Gateway-ready Entry vector encoding: Flag-Polb(T304I)	pENTR/D-TOPO
978	pENTR-Flag-Polb(T304I/K206A)	Gateway-ready Entry vector encoding: Flag-Polb(T304I/K206A)	pENTR/D-TOPO
980	pENTR-Flag-Polb(T304I/K244A)	Gateway-ready Entry vector encoding: Flag-Polb(T304I/K244A)	pENTR/D-TOPO
991	pENTR-Flag-Polb(T304I/K206A/K244A)	Gateway-ready Entry vector encoding: Flag-Polb(T304I/K206A/K244A)	pENTR/D-TOPO
Bacterial expression Vectors
Lab Stock #	Plasmid name	Insert(s) Description	Parental vector
1492	pGEX4T3-GST-Polb(WT)	N-terminal GST fusion of Polb(WT) with a TEV protease site located between the GST tag and Polb(WT)	pGEX-4T-3
1562	pGEX4T3-GST-Polb(K72A)	N-terminal GST fusion of Polb(K72A) with a TEV protease site located between the GST tag and Polb(K72A)	pGEX-4T-3
1563	pGEX4T3-GST-Polb(T304I)	N-terminal GST fusion of Polb(T304I) with a TEV protease site located between the GST tag and Polb(T304I)	pGEX-4T-3
1564	pGEX4T3-GST-Polb(T304I/K206A/K244A)	N-terminal GST fusion of Polb(T304I/K206A/K244A) with a TEV protease site located between the GST tag and Polb(T304I/K206A/K244A)	pGEX-4T-3
1565	pGEX4T3-GST-Polb(DM)	N-terminal GST fusion of Polb(DM) with a TEV protease site located between the GST tag and Polb(DM); DM = K206A/K244A	pGEX-4T-3
1566	pGEX4T3-GST-EGFP	N-terminal GST fusion of EGFP with a TEV protease site located between the GST tag and EGFP	pGEX-4T-3
1594	pGEX4T3-GST-Polb(TM)	N-terminal GST fusion of Polb(TM) with a TEV protease site located between the GST tag and Polb(TM); TM = L301R/V303R/V306R	pGEX-4T-3
1595	pGEX4T3-GST-Polb(TM/DM)	N-terminal GST fusion of Polb(TM/DM) with a TEV protease site located between the GST tag and Polb(TM/DM); TM/DM = L301R/V303R/V306RK206A/K244A	pGEX-4T-3
1598	pGEX4T3-GST-Polb(D256A)	N-terminal GST fusion of Polb(D256A) with a TEV protease site located between the GST tag and Polb(D265A)	pGEX-4T-3
1615	pGEX4T3-GST-NQO1	N-terminal GST fusion of NQO1 with a TEV protease site located between the GST tag and NQO1	pGEX-4T-3
1616	pGEX4T3-GST-NQO1(Y128F)	N-terminal GST fusion of NQO1(Y128F) with a TEV protease site located between the GST tag and NQO1(Y128F)	pGEX-4T-3
1593	pGEX4T3-GST-Tev	N-terminal GST fusion of the Tev protease	pGEX-4T-3
1642	pET21a-NTDhXRCC1(1-151)-His	N-terminal domain (NTD) of human XRCC1 (amino acid residues 1-151 with a C-terminal His-tag	pET21a	Cuneo MJ, London RE: Oxidation state of the XRCC1 N-terminal domain regulates DNA polymerase beta binding affinity. Proc Natl Acad Sci U S A 2010, 107(15):6805-6810. (PMC:PMC2872404).
Mammalian expression Vectors
Lab Stock #	Plasmid name	Description	Parental vector
787	pcDNA3-HA-Ubiquitin	Plasmid encoding HA-Ubiquitin	pcDNA3
727	pLVX-EGFP-IRES-Puro	Lentiviral vector expressing EGFP and a puromycin-resistance cassette	pLVX-IRES-GWB-Puro	Fang, Q., Inanc, B., Schamus, S., Wang, X.H., Wei, L., Brown, A.R., Svilar, D., Sugrue, K.F., Goellner, E.M., Zeng, X., et al. (2014). HSP90 regulates DNA repair via the interaction between XRCC1 and DNA polymerase beta. Nature communications 5, 5513.
728	pLVX-Flag-Polb(WT)-IRES-Puro	Lentiviral vector expressing Flag-Polb(WT) and a puromycin resistance cassette	pLVX-IRES-GWB-Puro	Fang, Q., Inanc, B., Schamus, S., Wang, X.H., Wei, L., Brown, A.R., Svilar, D., Sugrue, K.F., Goellner, E.M., Zeng, X., et al. (2014). HSP90 regulates DNA repair via the interaction between XRCC1 and DNA polymerase beta. Nature communications 5, 5513.
837	pLVX-FLAG-Polb(TM)-IRES-Neo	Lentiviral vector expressing FLAG-Polb(TM); TM = L301R/V303R/V306R and a G418 resistance cassette	pLVX-IRES-GWB-Neo	Fang, Q., Inanc, B., Schamus, S., Wang, X.H., Wei, L., Brown, A.R., Svilar, D., Sugrue, K.F., Goellner, E.M., Zeng, X., et al. (2014). HSP90 regulates DNA repair via the interaction between XRCC1 and DNA polymerase beta. Nature communications 5, 5513.
894	pLVX-Flag-Polb(T304I)-Puro	Lentiviral vector expressing Flag-Polb(T304I) and a puromycin resistance cassette	pLVX-IRES-GWB-Puro
992	pLVX-CMV-Flag-Polb(T304I/K244A)-Puro	Lentiviral vector expressing Flag-Polb(T304I/K244A) and a puromycin resistance cassette	pLVX-IRES-GWB-Puro
993	pLVX-CMV-Flag-Polb(T304I/K206A/K244A)-Puro	Lentiviral vector expressing Flag-Polb(T304I/K206A/K244A) and a puromycin resistance cassette	pLVX-IRES-GWB-Puro
CRISPR Vectors
Lab Stock #	Plasmid name	Description	Parental vector
1454	pLentiCas9-Blast	Lentiviral vector expressing Cas9 and a blasticidin resistance cassette	n/a
1457	pLentiGuide-POLb1-puro	Lentiviral vector expressing Polb-gRNA-1 and a puromycin resistance cassette	pLentiGuide
1460	pLentiGuide-POLb1-puro	Lentiviral vector expressing Polb-gRNA-2 and a puromycin resistance cassette	pLentiGuide
gRNA-2	pLentiCRISPR-GFP-POLb-Cr2	Lentiviral vector expressing Cas9, Polb-specific gRNA targeting exon 1 (vector clone Cr2) and EGFP	pLentiCRISPR
gRNA-151	pLentiCRISPRv2/con-gRNA	Lentiviral vector expressing Cas9, Control gRNA (CTR) and a puromycin resistance cassette	pLentiCRISPRv2	Slyskova, J., Sabatella, M., Ribeiro-Silva, C., Stok, C., Theil, A.F., Vermeulen, W. and Lans, H. (2018) Base and nucleotide excision repair facilitate resolution of platinum drugs-induced transcription blockage. Nucleic Acids Res, 46, 9537-9549.
gRNA-23	pLentiCRISPRv2/XRCC1-gRNA2	Lentiviral vector expressing Cas9, XRCC1-specific gRNA targeting exon 2 and a puromycin resistance cassette	pLentiCRISPRv2	Slyskova, J., Sabatella, M., Ribeiro-Silva, C., Stok, C., Theil, A.F., Vermeulen, W. and Lans, H. (2018) Base and nucleotide excision repair facilitate resolution of platinum drugs-induced transcription blockage. Nucleic Acids Res, 46, 9537-9549.
gRNA-24	pLentiCRISPRv2/XRCC1-gRNA3	Lentiviral vector expressing Cas9, XRCC1 gRNA targeting exon 3 and a puromycin resistance cassette	pLentiCRISPRv2	Slyskova, J., Sabatella, M., Ribeiro-Silva, C., Stok, C., Theil, A.F., Vermeulen, W. and Lans, H. (2018) Base and nucleotide excision repair facilitate resolution of platinum drugs-induced transcription blockage. Nucleic Acids Res, 46, 9537-9549.
