# Supplementary material for: Stability and sub-cellular localization of DNA polymerase β is regulated by interactions with NQO1 and XRCC1 in response to oxidative stress
Source: Nucleic Acids Res. 2019 Apr 26;47(12):6269–86. doi: 10.1093/nar/gkz293 (PMC6614843; doi:10.1093/nar/gkz293)
Supplement: gkz293_Supplemental_Files [file gkz293_supplemental_files.zip › Supplementary Table S3.xlsx]

## Sheet: Supp Table S3
Supplementary Table S3	Cell lines developed and used in this study
Cell line name	Cell line description	Growth media
LN428	Human glioblastoma tumor cell line	Media #1
LN428/Flag-Polb(T304I)	LN428 cells expressing Flag-Polb(T304I)	Media #2
LN428/Flag-Polb(T304I/K244A)	LN428 cells expressing Flag-Polb(T304I/K244A)	Media #2
LN428/Flag-Polb(T304I/K206A/K244A)	LN428 cells expressing Flag-Polb(T304I/K206A/K244A)	Media #2
LN428/Flag-Polb(WT)	LN428 cells expressing Flag-Polb(WT)	Media #2
LN428/Flag-Polb(TM)	LN428 cells expressing Flag-Polb(TM); TM = L301R/V303R/V306R	Media #2
LN428/Flag-Polb(K206A/K244A)	LN428 cells expressing Flag-Polb(K206A/K244A)	Media #2
LN428/EGFP	LN428 cells expressing EGFP	Media #2
LN428/CTR	LN428 cells expressing control gRNA	Media #2
LN428/XRCC1-KO.2.1	LN428/XRCC1-KO cells (gRNA-2, clone 1)	Media #2
LN428/XRCC1-KO.3.3	LN428/XRCC1-KO cells (gRNA-3, clone 3)	Media #2
LN428/Polb-KO-1.3	LN428/Polb-KO cells (gRNA-1, clone 3)	Media #2
LN428/Polb-KO-1.3/EGFP	LN428/Polb-KO cells (gRNA 1, clone 3) expressing EGFP	Media #3
HCT116	Human colon cancer cell line	Media #4
HCT116/EGFP	HCT116 cells expressing EGFP	Media #5
HCT116/Flag-Polb(WT)	HCT116 cells expressing Flag-Polb(WT)	Media #5
HCT116/Flag-Polb(T304I)	HCT116 cells expressing Flag-Polb(T304I)	Media #5
HCT116/Flag-Polb(T304I/K244A)	HCT116 cells expressing Flag-Polb(T304I/K244A)	Media #5
HCT116/Flag-Polb(T304I/K206A/K244A)	HCT116 cells expressing Flag-Polb(T304I/K206A/K244A)	Media #5
HCT116/Flag-Polb(TM)	HCT116 cells expressing Flag-Polb(TM); TM = L301R/V303R/V306R	Media #5
HCT116/Flag-Polb(TM/DM)	HCT116 cells expressing Flag-Polb(TM/DM); TM/DM = L301R/V303R/V306R/K206A/K244A	Media #5
HCT116/Polb-KO.2.3	HCT116/Polb-KO cells (gRNA-cr2, clone 3)	Media #5
HCT116/Polb-KO.cr2.3/EGFP	HCT116/Polb-KO cells (gRNA-cr2, clone 3) expressing EGFP	Media #6
HCT116/Polb-KO.cr2.3/Flag-Polb(WT)	HCT116/Polb-KO cells (gRNA-cr2, clone 3) expressing Flag-Polb(WT)	Media #6
HCT116/Polb-KO.cr2.3/Flag-Polb(T304I)	HCT116/Polb-KO cells (gRNA-cr2, clone 3) expressing Flag-Polb(T304I)	Media #6
U2OS	Human osteosarcoma cell line	Media #7
U2OS/CTR	U2OS cells expressing a control gRNA	Media #8
U2OS/XRCC1-KO.2.1	U2OS/XRCC1-KO (gRNA-2, clone 1)	Media #8
U2OS/XRCC1-KO.3.1	U2OS/XRCC1-KO (gRNA-3, clone 1)	Media #8
T98G	Human glioblastoma multiforme tumor cell line	Media #9
T98G/CTR	T98G cells expressing control gRNA	Media #10
T98G/XRCC1-KO.2.4	T98G/XRCC1-KO (gRNA-2, clone 4)	Media #10
T98G/XRCC1-KO.3.4	T98G/XRCC1-KO (gRNA-3, clone 4)	Media #10
293-FT	A human embryonal kidney cell line transformed with SV40 large T antigen - ideal for production of lentivirus; Thermo Fisher Scientific (Cat# R70007)	Media #11
Growth media	Media Description
Media #1	a-MEM with 10% heat inactivated FBS, 5ug/ml Gentamycin, 80u Penicillin/80ug Streptomycin/0.32ug Amphotericin per ml, 2mM L-Glutamine.
Media #2	Media #1 supplemented with Puromycin (1.0 mg/ml).
Media #3	Media #2 supplemented with Hygromycin (200 mg/ml).
Media #4	McCoy’s 5A medium with 10% heat inactivated FBS, 80u Penicillin/80µg Streptomycin per ml.
Media #5	Media #4 supplemented with Puromycin (0.5 µg/ml).
Media #6	Media #5 supplemented with Hygromycin (200 µg/ml).
Media #7	DMEM medium with 5% heat inactivated FBS, 80u Penicillin/80µg Streptomycin per ml, 2mM L-glutamine.
Media #8	Media #4 supplemented with Puromycin (1.0 µg/ml).
Media #9	MEM with 10% heat inactivated FBS, 5ug/ml Gentamycin, 80u Penicillin/80ug Streptomycin/0.32ug Amphotericin per ml, 1mM Sodium Pyruvate, 10mM MEM non-essential amino acids.
Media #10	Media #7 supplemented with Puromycin (1.0 µg/ml).
Media #11	DMEM medium with 10% heat inactivated FBS, 80u Penicillin/80µg Streptomycin per ml, 2mM glutamax
