# Supplementary material for: Stability and sub-cellular localization of DNA polymerase β is regulated by interactions with NQO1 and XRCC1 in response to oxidative stress
Source: Nucleic Acids Res. 2019 Apr 26;47(12):6269–86. doi: 10.1093/nar/gkz293 (PMC6614843; doi:10.1093/nar/gkz293)
Supplement: gkz293_Supplemental_Files [file gkz293_supplemental_files.zip › Supplementary Table S4.xlsx]

## Sheet: Supp Table S4
Supplementary Table S4	Antibodies used in this study
Antibody Target (Primary)	Company	Catalogue No#	Dilution (immunoblot, IB)	Dilution (immunofluorescence, IF)
Flag-M2	Sigma	F-3165	1:1000	n/a
GFP	Covance	MMS-118P	1:1000	n/a
GST (8-326)	Thermo Fisher Scientific	MA4-004	1:1000	n/a
HA	Santa Cruz	SC-805	1:2500	n/a
HA (mAb 12CA5)	Sobol lab	Clone 12CA5	1:5000-10000	n/a
His-tag	Thermo Fisher Scientific	MA1-21315	1:1000-2500	n/a
NQO1	GeneScript	A01511-40	1:5000	n/a
NQO1	Thermo Fisher Scientific	39-3700	1:750-1000	n/a
PCNA	Santa Cruz	SC-56	1:1000-2500	n/a
PARP1	Thermo Fisher Scientific	PA5-16561	1:1000	n/a
PARP1	Santa Cruz	SC-8007	1:1000	n/a
Polb (Clone 61)	Thermo Fisher Scientific	MA5-12086	1:750-1000	1:100
Polb (595)	Sobol lab	Rb 595	1:5000	n/a
Polb (mAb 18S)	Sobol lab	18S	1:5000-10000	n/a
Proteasome 20S C2	Thermo Fisher Scientific	PA1-963	1:1000	n/a
P53	Thermo Fisher Scientific	MA5-15244	1:500	n/a
TBP1	Bethyl lab	A303-537A	1:1000	n/a
a-Tubulin	Calbiochem	CP06	1:1000	n/a
a-Tubulin	Thermo Fisher Scientific	MA1-9162	1:1000	n/a
XRCC1	Novus Biologicals	NB120-1838	1:1000	n/a
XRCC1	Bethyl Lab	A300-065A	1:2500-5000	1:500
Ubiquitin	Cytoskeleton	AUB01	1:5000	n/a
Ubiquitin	Santa Cruz	SC-9133	1:1000-2500	n/a
Ubiquitin	Santa Cruz	SC-8017	1:1000-2500	n/a
Antibody (Secondary)	Company	Catalogue No#	Dilution (immunoblot, IB)	Dilution (immunofluorescence, IF)
Alexa fluor 488 goat anti-mouse IgG	Thermo Fisher Scientific	A11001	n/a	1:1000
Alexa fluor 568 goat anti-rabbit IgG	Thermo Fisher Scientific	A11011	n/a	1:1000
Immun-star goat anti-mouse IgG	Bio-Rad	1705047	1:2500-5000	n/a
Immun-star goat anti-rabbit IgG	Bio-Rad	1705046	1:2500-5000	n/a
Other	Company	Catalogue No#	Dilution (immunoblot, IB)	Dilution (immunofluorescence, IF)
Alexa Fluor 647 conjugated phalloidin	Thermo Fisher Scientific	A22287	n/a	1:40
