# Supplementary material for: Stability and sub-cellular localization of DNA polymerase β is regulated by interactions with NQO1 and XRCC1 in response to oxidative stress
Source: Nucleic Acids Res. 2019 Apr 26;47(12):6269–86. doi: 10.1093/nar/gkz293 (PMC6614843; doi:10.1093/nar/gkz293)
Supplement: gkz293_Supplemental_Files [file gkz293_supplemental_files.zip › Supplementary Table S5.xlsx]

## Sheet: Supp Table S5
Supplementary Table S5
Sequence data for XRCC1-KO and Polb-KO in U2OS, T98G, HCT116 and LN428 cells
XRCC1-KO by gRNA-2 and gRNA-3
Polb-KO by Polb-Cr2 in HCT116 cells
Polb-KO by Polb-gRNA-1 in LN428 cells
Polb-KO by Polb-gRNA-1 and 2 in U2OS cells
Polb-KO by Polb-gRNA-2 in T98G cells
